# Supplementary material for: Infection Efficiency of Four Phytophthora infestans Clonal Lineages and DNA-Based Quantification of Sporangia
Source: PLoS One. 2015 Aug 24;10(8):e0136312. doi: 10.1371/journal.pone.0136312 (PMC4547748; doi:10.1371/journal.pone.0136312)
Supplement: S1 Dataset — (TXT) [file pone.0136312.s001.txt]

Pathotype	ASC	Severity	ASC.Level	Lesion	IE
US-24	0	0	Low	0	0
US-24	10	7.5	High	1	0.1
US-24	19	37.5	High	1.3	0.068421052631579
US-24	4	4	Low	0.15	0.0375
US-24	6	7.5	Medium	0.7	0.116666666666667
US-24	0.1	1.5	Low	0	0
US-24	38	62.5	High	1.8	0.0473684210526316
US-24	1	1.5	Low	0.1	0.1
US-24	2	4	Low	0.3	0.15
US-24	1	1.5	Low	0.1	0.1
US-24	1	1.5	Low	0.05	0.05
US-24	6	37.5	High	0.6	0.1
US-24	1	7.5	Medium	0.1	0.1
US-23	0	0	Low	0	0
US-23	12	17.5	High	1.5	0.125
US-23	17	17.5	High	1.8	0.105882352941176
US-23	5	4	Medium	0.3	0.06
US-23	7	7.5	Medium	0.8	0.114285714285714
US-23	2	4	Low	0.2	0.1
US-23	35	62.5	High	2.5	0.0714285714285714
US-23	1	1.5	Low	0.1	0.1
US-23	2	4	Low	0.3	0.15
US-23	1	1.5	Low	0.1	0.1
US-23	1	1.5	Low	0.1	0.1
US-23	6	7.5	Medium	0.6	0.1
US-23	15	17.5	High	2	0.133333333333333
US-23	1	1.5	Low	0.1	0.1
US-23	6	7.5	Medium	0.3	0.05
US-23	37	62.5	High	3.2	0.0864864864864865
US-8	0	0	Low	0	0
US-8	0.8	1.5	Low	0.1	0.125
US-8	30.9	62.5	High	1.9	0.0614886731391586
US-8	6.3	7.5	Medium	0.7	0.111111111111111
US-8	2	4	Low	0.2	0.1
US-8	0.9	1.5	Low	0.1	0.111111111111111
US-8	8.9	7.5	Medium	0.7	0.0786516853932584
US-8	26.1	37.5	High	2	0.0766283524904215
US-8	39.8	62.5	High	2	0.050251256281407
US-8	35.2	37.5	High	1.5	0.0426136363636364
US-8	0.5	1.5	Low	0.1	0.2
US-8	11.4	7.5	High	1.2	0.105263157894737
US-8	20	37.5	High	1.5	0.075
US-8	27	17.5	High	1.6	0.0592592592592593
US-8	3.1	7.5	Low	0.2	0.0645161290322581
US-8	7	7.5	Medium	0.7	0.1
US-8	38	80	High	2	0.0526315789473684
US-11	0	0	Low	0	0
US-11	0.5	1.5	Low	0.1	0.2
US-11	31	37.5	High	1.3	0.0419354838709677
US-11	12	4	High	1	0.0833333333333333
US-11	3.1	1.5	Low	0.2	0.0645161290322581
US-11	35	37.5	High	1.5	0.0428571428571429
US-11	28	17.5	High	1	0.0357142857142857
US-11	20	17.5	High	1.1	0.055
US-11	7.3	4	Medium	0.7	0.0958904109589041
US-11	1	1.5	Low	0.1	0.1
US-11	26	7.5	High	1	0.0384615384615385
US-11	2	1.5	Low	0.2	0.1
US-11	35.2	37.5	High	1.3	0.0369318181818182
US-11	7	1.5	Medium	0.6	0.0857142857142857
