# Supplementary material for: Infection Efficiency of Four Phytophthora infestans Clonal Lineages and DNA-Based Quantification of Sporangia
Source: PLoS One. 2015 Aug 24;10(8):e0136312. doi: 10.1371/journal.pone.0136312 (PMC4547748; doi:10.1371/journal.pone.0136312)
Supplement: S2 Dataset — (XLS) [file pone.0136312.s002.xls]

## Sheet: DATA
Spore per rod(microscope)	Spore per rod (Taqman)		Sporangia concentration	Cq-rep1	Cq-rep2	Cq-rep3	Cq-rep4	Cq-rep5	Cq-rep6		Concentration ITS2copies	Cq-rep1	Cq-rep2	Cq-rep3
0	0		3150	18.1	18	18.3	18.3	17.9	17.8		600000	17	16.9	17.2
1	1		630	20.4	20.4	20.8	20.8	20.2	20.1		60000	20.4	20.2	20.4
3	2		126	22.7	22.7	23	22.8	22.4	22.4		6000	23.5	23.5	23.8
5	6		25.2	25	24.9	25.2	25.2	24.8	24.6		600	26.7	26.7	27.1
5	5		5	27.3	27.2	27.6	27.4	27	26.8		60	30.2	30	30.1
14	15		1	29.6	29.7	29.8	29.6	29.3	28.9
28	26		3168	18.3	17.9	17.8
3	4		633.6	20.8	20.2	20.1
10	13		126.7	22.8	22.4	22.4
25	30		25.3	25.2	24.8	24.6
37	46		5.1	27.4	27	26.8
48	52		1	29.6	29.3	28.9
4	5
7	7
20	21
40	48
68	78
2	2
2	3
6	5
17	19
29	32
45	48

## Sheet: acron
Cq= quantitative cycle
rep=repetition
